# Supplementary material for: Biochemical Defense Responses in Red Rice Genotypes Possessing Differential Resistance to Brown Planthopper, Nilaparvata lugens (Stål)
Source: Insects. 2023 Jul 13;14(7):632. doi: 10.3390/insects14070632 (PMC10380536; doi:10.3390/insects14070632)
Supplement: Supplementary file 1 [file insects-14-00632-s001.zip]

Archive with 1 entries (1 files):
- insects-2402867-supplementary.pdf
